# Supplementary material for: New Drug Design Avenues Targeting Alzheimer’s Disease by Pharmacoinformatics-Aided Tools
Source: Pharmaceutics. 2022 Sep 9;14(9):1914. doi: 10.3390/pharmaceutics14091914 (PMC9503559; doi:10.3390/pharmaceutics14091914)
Supplement: Supplementary file 1 [file pharmaceutics-14-01914-s001.zip]

Archive with 1 entries (1 files):
- pharmaceutics-1878673-supplementary.xlsx
