# Supplementary material for: New Drug Design Avenues Targeting Alzheimer’s Disease by Pharmacoinformatics-Aided Tools
Source: Pharmaceutics. 2022 Sep 9;14(9):1914. doi: 10.3390/pharmaceutics14091914 (PMC9503559; doi:10.3390/pharmaceutics14091914)
Supplement: Supplementary file 1 [file pharmaceutics-14-01914-s001.zip › pharmaceutics-1878673-supplementary.xlsx]

## Sheet: default_1
FDA approved drugs	Prelamin-A/C	Cytochrome P450 3A4	Bile salt export pump	Aldehyde dehydrogenase 1A1	Cytochrome P450 2C9	Thyroid stimulating hormone receptor	Endoplasmic reticulum-associated amyloid beta-peptide-binding protein	Microtubule-associated protein tau	Lysine-specific demethylase 4D-like	Serotonin transporter	Survival motor neuron protein	Alpha-2b adrenergic receptor	Cytochrome P450 2C19	Multidrug resistance-associated protein 4	Peripheral myelin protein 22	Tyrosyl-DNA phosphodiesterase 1	Alpha-2a adrenergic receptor	Cytochrome P450 2D6	Dopamine D2 receptor	Dopamine D3 receptor	HERG	MAP kinase ERK2	Alpha-2c adrenergic receptor	Bloom syndrome protein	Cytochrome P450 1A2	Neuropeptide S receptor	P-glycoprotein 1	Serotonin 2a (5-HT2a) receptor	Serotonin 2b (5-HT2b) receptor	Acetylcholinesterase	Dopamine transporter	Norepinephrine transporter	Nuclear factor NF-kappa-B p105 subunit	Sigma opioid receptor	Hypoxia-inducible factor 1 alpha	Serine/threonine-protein kinase mTOR	15-hydroxyprostaglandin dehydrogenase [NAD+]	Dopamine D1 receptor	Serotonin 1a (5-HT1a) receptor	Serotonin 2c (5-HT2c) receptor	ATP-dependent DNA helicase Q1	Alpha-1d adrenergic receptor	Arachidonate 15-lipoxygenase	MAP kinase p38 alpha	Serotonin 6 (5-HT6) receptor	Solute carrier family 22 member 1	Solute carrier organic anion transporter family member 1B1	Tyrosine-protein kinase FYN	Androgen Receptor
DASATINIB	0	5.2	4.88	0	4.3	0	0	0	0	0	0	0	0	4.56	0	0	0	0	0	0	4.3	0	0	0	0	0	0	0	0	0	0	0	0	0	0	4.46	0	0	0	0	0	0	0	6.03	0	0	0	8.4	0
NILOTINIB	0	6.24	0	0	0	0	0	0	0	0	0	0	0	0	0	0	0	0	0	0	4.2	0	0	0	0	0	0	0	0	0	0	0	0	0	0	0	0	0	0	0	0	0	0	6.03	0	0	0	5.8	0
KETOCONAZOLE	4.9	4.1	4.18	4.4	4.4	4.4	0	4.7	0	6.28	4.95	4.74	4.6	4.16	4.37	4.15	4.7	4.5	0	0	5.72	4.55	0	5.45	4.5	4.9	4.27	0	0	0	4.63	4.62	5.25	0	5.1	0	0	0	0	0	0	0	0	0	0	5.58	0	0	0
RALOXIFENE	6.45	5	0	5.6	4.6	4.5	5.1	4.85	0	5.45	0	5.43	5	0	0	4.7	5.78	4.6	5.93	5.8	0	0	6.13	0	0	0	0	5.84	6.45	6.4	5.73	6.55	4.9	6.17	0	4.58	0	5.41	0	5.93	4.55	6.01	4.4	0	6.12	0	0	5.44	0
HALOPERIDOL	0	4.48	4.64	0	4.5	4.4	0	0	0	5.47	0	5.87	5.54	0	4.22	0	5.3	4.8	5.19	6.5	5.85	0	5.73	0	4.5	0	5.28	6.36	5.69	0	0	5.26	6.55	6.64	0	4.63	0	6.57	5.44	5.14	0	7.08	4.6	0	5.22	0	0	0	0
INDOMETHACIN	4.95	0	4.31	0	4.4	0	0	4.7	5	0	0	0	0	5.24	4.07	0	0	4.8	0	0	0	0	0	0	4.4	5.8	4.5	0	0	0	0	0	0	0	5	5.33	0	0	0	0	0	0	0	0	0	0	4.92	0	9.85
RISPERIDONE	0	0	0	0	0	5.1	0	0	0	5.85	5.9	6	5.8	0	4.12	0	6	5.1	7.7	7	5.38	0	8	0	0	0	0	8.33	7.64	0	0	0	0	5.37	0	0	0	6	5.93	7	0	8	0	0	5.7	0	0	0	0
CELECOXIB	4.45	4.8	0	0	5	6.1	0	0	0	5.2	0	5.82	0	0	0	0	0	6	0	0	0	0	0	0	0	0	0	0	0	0	5.61	5.14	0	0	0	0	0	4.55	0	0	0	0	0	6.09	0	0	0	0	0
ESTRADIOL	4.9	6	0	4.42	0	4.4	4.6	4.7	0	4.97	6.1	0	0	0	4.17	0	0	0	0	0	0	0	0	7.65	0	0	0	0	0	0	4.83	0	0	0	0	0	0	0	0	0	4.5	0	0	0	0	5.24	0	0	7.58
ARIPIPRAZOLE	0	0	0	0	0	0	0	4.95	0	5.97	0	6	0	0	0	4.4	7	0	5.96	7.7	5.41	0	7	0	0	4.9	6.11	5.55	8.85	0	0	0	0	0	0	0	0	5.94	6.35	5.86	0	0	0	0	6.24	0	0	0	0
PROGESTERONE	4.45	5.4	4.76	4.55	5.26	4.6	0	4.4	4.4	0	4.8	0	0	0	4.07	0	0	0	0	0	0	4.4	0	0	0	5	4.02	0	0	0	0	0	0	5.51	4.9	0	0	0	0	0	0	0	0	0	0	5.52	0	0	7.43
MIFEPRISTONE	4.7	5.02	5.7	0	5.31	0	0	0	0	0	4.55	4.58	0	0	4.52	4.5	0	0	0	0	0	4.4	0	4.4	0	4.9	0	0	0	0	0	0	0	4.58	0	4.63	0	0	0	0	0	0	0	4.08	0	0	0	4.67	7.05
VORINOSTAT	0	4.92	0	0	0	0	0	0	4.85	0	0	0	0	0	0	0	0	0	0	0	6.49	0	0	0	0	0	0	0	0	0	0	0	0	0	0	0	0	0	0	0	0	0	0	0	0	0	0	0	0
TRAZODONE	4.85	0	4.05	4.8	0	0	4.5	0	4.85	6.72	0	6.41	0	0	0	0	6.04	4.9	5.35	5.43	0	4.4	5.71	0	0	0	0	6.61	6.97	0	0	0	0	5.66	4.9	0	4.9	0	6.11	7.04	0	6.58	0	0	0	0	0	0	0
OMEPRAZOLE	0	4.11	4	4.4	4.35	0	4.8	4.5	4.6	0	5.85	0	4.46	0	0	0	0	0	0	0	0	0	0	0	4.5	0	4.01	0	0	0	0	0	0	0	0	0	4.55	0	0	0	0	0	0	0	0	0	0	0	0
BROMOCRIPTINE	5.3	5.52	0	0	0	0	0	4.8	0	0	4.6	7.46	0	0	0	0	7.82	0	7.82	7.06	0	0	6.28	0	0	0	5.4	7.44	8.08	0	0	0	0	0	0	4.73	0	5.54	7.62	5.8	0	7.52	0	0	7.66	0	0	0	0
MONTELUKAST	0	0	0	0	0	0	0	0	0	0	0	0	0	0	0	0	5.41	0	0	5.11	0	0	5.28	0	0	0	0	0	5.2	0	5.58	5.57	0	0	0	0	0	0	0	0	0	0	0	6.07	0	0	0	5.33	0
TELMISARTAN	0	4.8	4.79	4.4	5.32	0	4.5	0	4.6	0	0	0	0	4.44	0	0	0	0	0	0	0	4.8	0	0	0	5.9	0	0	0	0	0	0	0	0	0	0	0	0	0	0	0	0	0	0	0	0	5.73	0	0
RILUZOLE	4.75	4.5	0	0	5.4	0	4.6	0	0	0	4.55	0	0	0	4.32	0	0	0	0	0	0	0	0	4.25	6.2	0	0	0	0	0	0	5.76	4.9	0	0	0	0	0	0	0	0	0	4.8	0	0	0	0	0	0
ROSIGLITAZONE	8.66	5.1	5.19	0	0	0	4.5	0	4.55	0	0	0	0	4.68	0	0	0	0	0	0	4.53	0	0	0	0	0	0	0	0	0	0	0	0	0	0	0	4.55	0	0	0	0	0	0	0	0	0	0	0	0
GUANFACINE	6.45	4.9	0	0	4.4	0	5.1	0	0	0	0	6.6	6.6	0	0	0	6.87	6.9	0	0	0	8.4	5.19	0	0	0	0	5.52	5.68	0	0	0	0	0	5	0	0	0	0	5.84	0	0	0	0	0	0	0	0	0
MEDROXYPROGESTERONE ACETATE	4.45	4.8	4.8	4.5	0	0	0	0	0	0	0	0	0	4.65	0	0	0	0	0	0	0	0	0	0	0	5.6	0	0	0	0	0	0	0	0	0	0	0	0	0	0	0	0	0	0	0	0	0	0	8.21
RIFAMPIN	0	0	4.6	0	0	0	0	0	0	0	0	0	0	4.38	0	0	0	0	0	0	0	0	0	0	0	0	0	0	0	0	0	0	0	0	0	0	0	0	0	0	0	0	0	0	0	0	4.77	0	0
BEXAROTENE	0	0	0	0	0	0	0	0	0	0	0	0	0	0	0	0	0	0	0	0	0	0	0	4.17	0	0	0	0	0	0	0	0	0	0	0	0	0	0	0	0	4.34	0	0	0	0	0	0	0	0
ISOTRETINOIN	0	0	4.43	4.5	0	0	0	4.4	0	0	0	5.18	0	0	5.62	0	0	0	0	0	0	6.33	0	4.25	0	0	0	0	6.07	0	0	0	0	0	0	5.33	0	0	0	0	0	0	0	5.6	0	0	0	0	0
ITRACONAZOLE	5.35	6.05	4.75	0	0	0	0	5.4	0	0	0	0	0	0	0	0	0	0	0	0	0	4.85	0	0	0	0	5.62	0	0	0	0	0	0	0	5.6	0	0	0	0	0	0	0	0	0	0	0	0	5.41	0
METHYLENE BLUE	0	4.8	0	5.2	0	0	5.8	0	0	0	4.8	0	0	0	0	4.4	0	0	0	0	0	5	0	0	0	0	0	0	0	0	0	0	0	0	4.4	0	4.8	0	0	0	4.65	0	5.2	0	0	0	0	0	0
PRAMIPEXOLE	0	0	0	0	0	0	0	0	0	0	0	7.17	0	0	0	0	7.12	0	5.2	7.42	0	0	7.28	0	0	0	0	5.93	0	0	0	0	0	5.35	0	0	0	0	5.19	0	0	0	0	0	0	0	0	0	0
GEMFIBROZIL	0	0	0	0	5.02	4.8	0	0	0	0	5.35	0	0	0	0	4.15	0	0	0	0	0	0	0	0	4.9	0	0	0	0	0	0	0	0	0	0	0	0	0	0	0	0	0	0	0	0	0	4.42	0	0
LIPOIC ACID, ALPHA	4.45	0	0	4.55	0	4.4	4.8	0	0	0	0	0	0	0	0	4.1	0	0	0	0	0	0	0	4.85	0	0	0	0	0	0	0	0	0	0	0	0	0	0	0	0	5.55	0	0	0	0	0	0	0	0
BUPROPION	0	0	0	0	0	0	0	0	0	4.33	0	0	5.7	0	0	0	0	0	0	0	0	0	0	0	0	0	0	0	0	0	5.54	5.16	0	0	0	0	0	0	0	0	0	0	0	0	0	0	0	0	0
DONEPEZIL	0	4.26	4.11	0	0	0	0	0	0	0	0	0	0	4.14	0	0	0	0	0	0	5.7	0	0	0	0	0	4.46	0	0	5.12	0	0	0	7.84	0	0	0	0	0	0	0	0	0	0	0	0	0	0	0
DEXMEDETOMIDINE	0	6.8	0	0	6.7	4.5	0	0	0	0	0	0	5.3	0	0	0	8.6	4.9	0	0	0	0	7.51	0	6.8	0	0	0	0	0	0	0	0	0	0	0	0	0	0	0	0	10.82	0	0	0	0	0	0	0
FOLIC ACID	0	0	0	4.8	0	5.1	4.6	0	4.6	0	0	0	0	0	0	4.4	0	0	0	0	0	0	0	0	0	0	0	0	0	0	0	0	0	0	0	0	4.45	0	0	0	0	0	0	0	0	0	0	0	0
PIOGLITAZONE	0	0	6.4	4.8	0	0	0	0	0	0	0	0	0	4.3	0	0	0	0	0	0	0	0	0	0	0	0	0	0	0	0	0	0	0	0	0	0	0	0	0	0	0	0	0	0	0	0	0	0	0
ACETYLCYSTEINE	0	0	0	0	0	0	0	4.5	4.6	0	5.8	0	0	0	0	0	0	0	0	0	0	0	0	6	0	0	0	0	0	0	0	0	5.35	0	0	0	0	0	0	0	5.85	0	7.6	0	0	0	0	0	0
CAFFEINE	0	0	0	0	0	0	0	0	0	0	0	0	0	0	0	0	0	0	0	0	5.31	0	0	0	0	0	0	0	0	5.14	0	0	0	0	0	0	0	0	0	0	0	0	0	0	0	0	0	0	0
FLUCONAZOLE	6.3	4.4	0	0	4.47	0	0	0	0	0	0	0	5.09	0	0	0	0	0	0	0	0	0	0	0	0	0	0	0	0	0	0	0	0	0	0	0	0	0	0	0	0	0	0	0	0	0	0	0	0
BREXANOLONE	4.65	0	0	0	0	0	0	0	0	0	0	0	0	0	4.17	0	0	0	0	0	0	0	0	4.35	0	5.5	0	0	0	0	0	0	0	0	0	0	0	0	0	0	0	0	0	0	0	0	0	0	0
HYDRALAZINE HYDROCHLORIDE	0	4.5	0	0	0	0	0	5.1	4.45	0	4.9	0	0	0	4.32	4.55	0	0	0	0	0	0	0	4	0	0	0	0	0	0	0	0	0	0	0	0	0	0	0	0	0	0	0	0	0	0	0	0	0
IBUPROFEN	8.25	0	0	0	4.3	0	0	0	0	0	0	0	0	0	0	0	0	0	0	0	0	0	0	0	0	0	0	0	0	0	0	0	6.65	0	0	0	0	0	0	0	0	0	0	0	0	0	0	0	0
ARGININE	0	0	0	0	0	5.2	0	0	0	0	0	0	5	0	0	0	0	0	0	0	0	0	0	0	4.5	0	0	0	0	0	0	0	6.6	0	0	0	0	0	0	0	0	0	0	0	0	0	0	0	0
ESCITALOPRAM	0	6	0	0	5.5	0	0	0	0	5.1	0	0	5.5	0	0	0	0	4.4	0	0	0	0	0	0	0	0	0	0	0	0	0	0	5.95	0	0	0	0	0	0	0	0	0	5.2	0	0	0	0	0	0
MEMANTINE	4.85	0	0	0	0	0	0	0	0	0	0	0	0	0	0	0	0	0	0	0	0	0	0	0	0	0	0	0	0	8.31	0	0	0	0	0	5.18	0	0	0	0	0	0	0	0	0	4.57	0	0	0
NAPROXEN	0	0	0	0	0	6.1	0	0	0	0	0	0	0	0	0	0	0	0	0	0	0	0	0	0	5	0	0	0	0	0	0	0	0	0	0	0	0	0	0	0	0	0	0	0	0	0	0	0	0
NIACINAMIDE	0	0	0	0	0	0	0	0	0	0	0	0	0	0	0	0	0	0	0	0	0	0	0	0	0	0	0	0	0	0	0	0	0	0	0	0	0	0	0	0	0	0	0	0	0	0	0	0	0
WARFARIN	0	0	0	4.4	4.7	0	4.4	0	4.6	0	0	0	0	0	0	0	0	0	0	0	0	0	0	0	0	0	0	0	0	0	0	0	0	0	0	0	0	0	0	0	0	0	0	0	0	0	0	0	0
DEXTROMETHORPHAN	0	0	0	0	0	8.2	0	0	0	8.57	0	0	0	0	0	0	0	5.47	0	0	0	0	0	0	0	0	0	0	0	0	0	0	0	6.46	0	0	0	0	0	0	0	0	0	0	0	4.82	0	0	0
SIMVASTATIN	0	0	4.61	0	0	0	0	0	0	0	0	0	0	0	0	0	0	0	0	0	0	0	0	0	0	0	4.25	0	0	0	0	0	0	0	0	0	0	0	0	0	0	0	0	0	0	0	4.96	0	0
ACITRETIN	0	0	4.42	4.4	0	0	0	4.45	0	0	5.5	0	0	4.31	0	0	0	0	0	0	0	0	0	0	0	0	0	0	0	0	0	0	0	0	0	0	0	0	0	0	0	0	0	0	0	0	0	0	0
ATORVASTATIN CALCIUM	0	0	4.89	0	0	0	0	0	0	0	0	0	0	4.05	0	0	0	0	0	0	0	0	0	0	0	0	0	0	0	0	0	0	0	0	0	0	0	0	0	0	0	0	0	0	0	0	6.09	0	0
BREXPIPRAZOLE	0	0	0	0	0	0	0	0	0	0	0	0	0	0	0	0	0	0	7.79	0	0	0	0	0	0	0	0	9.33	9.4	0	0	0	0	0	0	0	0	0	9.92	0	0	0	0	0	0	0	0	0	0
FORMOTEROL	0	0	0	0	0	0	0	0	0	0	0	0	0	0	0	0	0	0	4.89	5.79	0	0	0	0	0	0	0	0	0	0	0	0	0	0	0	0	0	0	0	0	0	0	0	0	0	0	0	0	0
MODAFINIL	8.74	0	0	0	0	0	0	0	0	0	0	0	4.96	0	0	0	0	0	0	4.41	0	4.8	0	0	0	0	0	0	0	0	4.89	0	0	0	0	0	0	0	0	0	0	0	0	0	0	0	0	0	0
PREDNISONE	0	0	0	5	0	0	4.8	0	0	0	0	0	0	0	0	4.2	0	0	0	0	0	0	0	0	0	0	0	0	0	0	0	0	0	0	4.45	0	0	0	0	0	0	0	0	0	0	0	0	0	0
RASAGILINE	0	0	0	0	0	0	0	0	0	0	0	0	0	0	0	0	0	0	0	0	0	0	0	0	0	0	0	0	0	7.72	0	0	0	0	0	0	0	0	0	0	0	0	0	0	8.85	0	0	0	0
RIFAXIMIN	0	0	4.38	0	0	0	0	0	0	0	0	0	0	4.52	0	0	0	0	0	0	0	0	0	0	0	0	0	0	0	0	0	0	0	0	0	0	0	0	0	0	0	0	0	0	0	0	0	0	0
ROFECOXIB	0	0	4.02	5.55	0	0	0	0	0	0	0	0	0	0	0	0	0	0	0	0	0	0	0	0	0	0	0	0	0	0	0	0	0	0	0	0	0	0	0	0	0	0	0	0	0	0	0	0	0
VARENICLINE	0	0	0	0	0	0	0	0	0	0	0	0	0	0	0	0	0	0	0	0	0	0	0	0	0	0	0	0	0	0	0	0	0	0	0	0	0	0	0	0	0	0	0	0	0	0	0	0	0
DAPAGLIFLOZIN	0	0	0	0	0	0	0	0	0	0	0	0	0	0	0	0	0	0	0	0	0	0	0	0	0	0	0	0	0	0	0	0	0	0	0	0	0	0	0	0	0	0	0	0	0	0	0	0	0
GALANTAMINE	4.45	0	0	4.8	0	0	0	0	0	0	0	0	0	0	0	0	0	0	0	0	0	0	0	0	0	0	0	0	0	4.05	0	0	0	0	0	0	0	0	0	0	0	0	0	0	0	0	0	0	0
MEMANTINE HYDROCHLORIDE	8.66	0	0	0	0	0	0	0	0	0	0	0	0	0	4.07	0	0	0	0	0	0	0	0	0	0	5.3	0	0	0	0	0	0	0	0	0	0	0	0	0	0	0	0	0	0	0	0	0	0	0
NAPROXEN SODIUM	5.45	0	0	0	4.4	4.7	0	4.5	0	0	0	0	0	0	0	0	0	0	0	0	0	0	0	0	0	0	0	0	0	0	0	0	0	0	0	0	0	0	0	0	0	0	0	0	0	0	0	0	0
PYRIDOXINE	0	0	0	4.84	0	0	4.8	0	4.9	0	0	0	0	0	0	0	0	0	0	0	0	0	0	0	0	0	0	0	0	0	0	0	0	0	0	0	4.85	0	0	0	0	0	0	0	0	0	0	0	0
ROTIGOTINE	0	0	0	0	0	0	0	0	0	0	0	0	0	0	0	0	0	0	7.7	8.4	0	0	0	0	0	0	0	0	0	0	0	0	0	0	0	0	0	7.55	0	0	0	0	0	0	0	0	0	0	0
SALSALATE	0	0	0	4.45	0	0	4.6	0	4.55	0	0	0	0	0	0	0	0	0	0	0	0	0	0	0	0	0	0	0	0	0	0	0	0	0	0	0	4.75	0	0	0	0	0	0	0	0	0	0	0	0
VALPROATE SODIUM	0	5.8	0	0	0	4.4	0	0	0	0	0	0	0	0	0	0	0	0	0	0	0	0	0	0	0	7.7	0	0	0	0	0	0	5.55	0	0	0	0	0	0	0	0	0	0	0	0	0	0	0	0
VALPROIC ACID	0	0	0	0	0	0	0	0	0	0	0	0	0	0	0	5.6	0	0	0	0	0	0	0	0	0	0	0	0	0	0	0	0	0	0	0	0	0	0	0	0	0	0	0	0	0	0	0	0	0
CROMOLYN	6.15	0	0	0	0	0	0	0	0	0	0	0	0	0	0	5.75	0	0	0	0	0	0	0	0	0	0	0	0	0	0	0	0	0	0	0	0	0	0	0	0	0	0	0	0	0	0	0	0	0
DONEPEZIL HYDROCHLORIDE	0	0	0	0	0	0	0	0	4.6	0	0	0	0	0	0	0	0	0	0	0	0	0	0	0	0	0	0	0	0	6.92	0	0	0	0	0	0	0	0	0	0	0	0	0	0	0	0	0	0	0
ERGOCALCIFEROL	0	0	4.12	0	0	0	0	0	0	0	0	0	0	0	0	0	0	0	0	0	0	0	0	0	0	0	0	0	0	0	0	0	0	0	0	0	0	0	0	0	0	0	0	0	0	0	0	0	0
GLYCINE	0	0	0	0	0	0	0	0	0	0	0	0	0	0	0	0	0	0	0	0	0	0	0	0	0	0	0	0	0	0	0	0	0	0	0	0	0	0	0	0	0	0	0	0	0	0	0	0	0
LAMIVUDINE	4.45	0	0	0	0	0	0	5.45	0	0	0	0	0	0	0	0	0	0	0	0	0	0	0	0	0	0	0	0	0	0	0	0	0	0	0	0	0	0	0	0	0	0	0	0	0	0	0	0	0
LUMATEPERONE	0	0	0	0	0	0	0	0	0	8.48	0	0	0	0	0	0	0	0	8.39	0	0	0	0	0	0	0	0	9.27	0	0	0	0	0	0	0	0	0	0	0	0	0	0	0	0	0	0	0	0	0
METHYLPHENIDATE	0	0	0	0	0	0	0	0	0	4.19	0	0	0	0	0	0	0	0	0	0	0	0	0	0	0	0	0	0	0	0	6.96	6.18	0	0	0	0	0	0	0	0	0	0	0	0	0	0	0	0	0
MIDAZOLAM	0	5.09	4.38	0	0	0	0	0	0	0	0	0	0	0	0	0	0	0	0	0	0	0	0	0	0	0	0	0	0	0	0	0	0	0	0	0	0	0	0	0	0	0	0	0	0	5.43	0	0	0
SELEGILINE HYDROCHLORIDE	0	0	0	0	0	0	0	0	0	0	0	0	0	0	0	0	0	0	0	0	0	5	0	0	0	0	0	0	0	0	0	0	0	0	0	0	0	0	0	0	0	0	0	0	0	0	0	0	0
VENLAFAXINE HYDROCHLORIDE	0	0	0	0	0	0	0	0	0	5.24	0	0	0	0	0	0	0	0	0	0	0	0	0	0	0	0	0	0	0	0	4.8	5.59	0	0	0	0	0	0	0	0	0	0	0	0	0	0	0	0	0
ISOCARBOXAZID	5.5	0	0	0	0	0	0	0	0	0	0	0	0	0	0	0	0	0	0	0	0	0	0	0	4.9	0	0	0	0	0	0	0	0	0	0	0	0	0	0	0	0	0	0	0	0	0	0	0	0
LORNOXICAM	0	0	5.12	0	0	0	0	0	0	0	0	0	0	0	0	0	0	0	0	0	0	0	0	0	0	0	0	0	0	0	0	0	0	0	0	0	0	0	0	0	0	0	0	0	0	0	0	0	0
MOXIFLOXACIN	0	0	0	0	0	0	0	0	0	0	0	0	0	0	0	0	0	0	0	0	3.89	0	0	0	0	0	0	0	0	0	0	0	0	0	0	0	0	0	0	0	0	0	0	0	0	0	0	0	0
RIVASTIGMINE	0	0	0	0	0	0	0	0	0	0	0	0	0	0	0	0	0	0	0	0	0	0	0	0	0	0	0	0	0	4.32	0	0	0	0	0	0	0	0	0	0	0	0	0	0	0	0	0	0	0
SODIUM CHLORIDE	0	0	0	0	0	0	0	0	0	0	0	0	0	0	0	0	0	0	0	0	0	0	0	0	0	0	0	0	0	0	0	0	0	0	0	0	0	0	0	0	0	0	0	0	0	0	0	0	0
SUVOREXANT	0	0	0	0	0	0	0	0	0	0	0	0	0	0	0	0	0	0	0	0	0	0	0	0	0	0	0	0	0	0	0	0	0	0	0	0	0	0	0	0	0	0	0	0	0	0	0	0	0
THALIDOMIDE	0	0	0	4.4	0	0	0	0	0	0	0	0	0	0	0	0	0	0	0	0	0	0	0	0	0	0	0	0	0	0	0	0	0	0	0	0	0	0	0	0	0	0	0	0	0	0	0	0	0
COPPER	0	0	0	0	0	0	0	0	0	0	0	0	0	0	0	0	0	0	0	0	0	0	0	0	0	0	0	0	0	0	0	0	0	0	0	0	0	0	0	0	0	0	0	0	0	0	0	0	0
FLORBETABEN F18	0	0	0	0	0	0	0	0	0	0	0	0	0	0	0	0	0	0	0	0	0	0	0	0	0	0	0	0	0	0	0	0	0	0	0	0	0	0	0	0	0	0	0	0	0	0	0	0	0
FLORBETAPIR F 18	0	0	0	0	0	0	0	0	0	0	0	0	0	0	0	0	0	0	0	0	0	0	0	0	0	0	0	0	0	0	0	0	0	0	0	0	0	0	0	0	0	0	0	0	0	0	0	0	0
FLUTEMETAMOL	0	0	0	0	0	0	0	0	0	0	0	0	0	0	0	0	0	0	0	0	0	0	0	0	0	0	0	0	0	0	0	0	0	0	0	0	0	0	0	0	0	0	0	0	0	0	0	0	0
FLUTEMETAMOL F 18	0	0	0	0	0	0	0	0	0	0	0	0	0	0	0	0	0	0	0	0	0	0	0	0	0	0	0	0	0	0	0	0	0	0	0	0	0	0	0	0	0	0	0	0	0	0	0	0	0
GALANTAMINE HYDROBROMIDE	0	0	0	0	0	0	0	0	0	0	0	0	0	0	0	0	0	0	0	0	0	0	0	0	0	0	0	0	0	5.42	0	0	0	0	0	0	0	0	0	0	0	0	0	0	0	0	0	0	0
LEUPROLIDE ACETATE	0	0	0	0	0	0	0	0	0	0	0	0	0	0	0	0	0	0	0	0	0	0	0	0	0	0	0	0	0	0	0	0	0	0	0	0	0	0	0	0	0	0	0	0	0	0	0	0	0
LIRAGLUTIDE	0	0	0	0	0	0	0	0	0	0	0	0	0	0	0	0	0	0	0	0	0	0	0	0	0	0	0	0	0	0	0	0	0	0	0	0	0	0	0	0	0	0	0	0	0	0	0	0	0
LORAZEPAM	4.55	0	0	0	0	0	0	0	0	0	0	0	0	0	0	0	0	0	0	0	0	0	0	0	0	0	0	0	0	0	0	0	0	0	0	0	0	0	0	0	0	0	0	0	0	0	0	0	0
PERINDOPRIL	0	0	0	0	0	0	0	0	0	0	0	0	0	0	0	0	0	0	0	0	0	0	0	0	0	0	0	0	0	0	0	0	0	0	0	0	0	0	0	0	0	0	0	0	0	0	0	0	0
SAPROPTERIN	0	0	0	0	0	0	0	0	0	0	0	0	0	0	0	0	0	0	0	0	0	0	0	0	0	0	0	0	0	0	0	0	0	0	0	0	0	0	0	0	0	0	0	0	0	0	0	0	0
SEMAGLUTIDE	0	0	0	0	0	0	0	0	0	0	0	0	0	0	0	0	0	0	0	0	0	0	0	0	0	0	0	0	0	0	0	0	0	0	0	0	0	0	0	0	0	0	0	0	0	0	0	0	0
[truncated: 388 more columns]
